# Supplementary material for: Photoaging and Sequential Function Reversal with Cellular-Resolution Optical Coherence Tomography in a Nude Mice Model
Source: Int J Mol Sci. 2022 Jun 23;23(13):7009. doi: 10.3390/ijms23137009 (PMC9266384; doi:10.3390/ijms23137009)
Supplement: Supplementary file 1 [file ijms-23-07009-s001.zip]

Archive with 1 entries (1 files):
- ijms-1757786-supplementary.pdf
